# Supplementary material for: Hybrid Email and Outpatient Clinics to Optimize Maintenance Therapy in Acute Lymphoblastic Leukemia
Source: J Pediatr Hematol Oncol. 2023 Dec 12;46(1):39–45. doi: 10.1097/MPH.0000000000002796 (PMC10756697; doi:10.1097/MPH.0000000000002796)
Supplement: Supplementary file 2 [file mph-46-039-s002.xlsx]

## Sheet: Cycle1 (SDC 2)
TMC KIDS		ICiCLe-ALL-14 Maintenance Schedule
Cycle	1	MR No			Name					Date of Birth
Height (cm)
Weight (Kg)
BSA (m2)	0	6 Mercaptopurine		60	mg/m2	Methotrexate		20	mg/m2	IT MTX		As per age
Date			1900-01-07	1900-01-14	1900-01-21	1900-01-28	1900-02-04	1900-02-11	1900-02-18	1900-02-25	1900-03-03	1900-03-10	1900-03-17
Week		1	2	3	4	5	6	7	8	9	10	11	12
Neutrophil Count
Platelet Count
Haemoglobin
6-Mercaptopurine	0
6-Mercaptopurine%		#DIV/0!	#DIV/0!	#DIV/0!	#DIV/0!	#DIV/0!	#DIV/0!	#DIV/0!	#DIV/0!	#DIV/0!	#DIV/0!	#DIV/0!	#DIV/0!
Oral Methotrexate	0
Methotrexate%		#DIV/0!	#DIV/0!	#DIV/0!	#DIV/0!	#DIV/0!	#DIV/0!	#DIV/0!	#DIV/0!	#DIV/0!	#DIV/0!	#DIV/0!	#DIV/0!
IT Methotrexate
Cotrimoxazole
Comments
Maintain Absolute neutrophill counts (ANC) between 0.75 x 109 /L and 1.5 x 109 /L and platelets (Plt) counts over 75 x 109 /L
If ANC > 0.5 x 109 /L but < 0.75 x 109 /l or Plt > 50 x 109 /L but less than 75 x 109 /L, decrease dose of 6 MP and Methotrexate to 50% of the last dose.
If ANC < 0.5 x 109 /L or Plt < 50 x 109 /L, stop drugs. Consider weekly count check and restart once ANC > 0.75 x 109 /L and Platelets > 0.75 x 109 /L
If counts have been low for 4 weeks without therapy, stop cotrimoxazole
IMPORTANT
6-Mercaptopurine to be taken in the evening in empty stomach (no food 1 hour before and after taking 6MP) and to avoid taking with milk or milk product
No Oral Methotrexate on the week of Intrathecal Methotrexate
Cotrimoxazole twice daily on two consecutive days every week till 6 weeks after end of treatment. Dose: BSA <0.75m2= 240mg; ≥0.75 - <1m2 = 360mg; ≥1m2= 480mg
Email Id: tmckids.maintenance@ttcrc.tmckolkata.org

## Sheet: Cycle2 (SDC 2)
TMC KIDS		ICiCLe-ALL-14 Maintenance Schedule
Cycle	2	MR No	0		Name	0				Date of Birth		00:00:00
Height (cm)
Weight (Kg)
BSA (m2)	0	6 Mercaptopurine		60	mg/m2	Methotrexate		20	mg/m2	IT MTX		As per age
Date		1900-03-24	1900-03-31	1900-04-07	1900-04-14	1900-04-21	1900-04-28	1900-05-05	1900-05-12	1900-05-19	1900-05-26	1900-06-02	1900-06-09
Week		1	2	3	4	5	6	7	8	9	10	11	12
Neutrophil Count
Platelet Count
Haemoglobin
6 Mercaptopurine	0
6 Mercaptopurine%		#DIV/0!	#DIV/0!	#DIV/0!	#DIV/0!	#DIV/0!	#DIV/0!	#DIV/0!	#DIV/0!	#DIV/0!	#DIV/0!	#DIV/0!	#DIV/0!
Oral Methotrexate	0
Methotrexate%		#DIV/0!	#DIV/0!	#DIV/0!	#DIV/0!	#DIV/0!	#DIV/0!	#DIV/0!	#DIV/0!	#DIV/0!	#DIV/0!	#DIV/0!	#DIV/0!
IT Methotrexate
Cotrimoxazole
Comments
Maintain Absolute neutrophill counts (ANC) between 0.75 x 109 /L and 1.5 x 109 /L and platelets (Plt) counts over 75 x 109 /L
If ANC > 0.5 x 109 /L but < 0.75 x 109 /l or Plt > 50 x 109 /L but less than 75 x 109 /L, decrease dose of 6 MP and Methotrexate to 50% of the last dose.
If ANC < 0.5 x 109 /L or Plt < 50 x 109 /L, stop drugs. Consider weekly count check and restart once ANC > 0.75 x 109 /L and Platelets > 0.75 x 109 /L
If counts have been low for 4 weeks without therapy, stop cotrimoxazole
IMPORTANT
6-Mercaptopurine to be taken in the evening in empty stomach (no food 1 hour before and after taking 6MP) and to avoid taking with milk or milk product
No Oral Methotrexate on the week of Intrathecal Methotrexate
Cotrimoxazole twice daily on two consecutive days every week till 6 weeks after end of treatment. Dose: BSA <0.75m2= 240mg; ≥0.75 - <1m2 = 360mg; ≥1m2= 480mg
Email Id: tmckids.maintenance@ttcrc.tmckolkata.org

## Sheet: Cycle3 (SDC 2)
TMC KIDS		ICiCLe-ALL-14 Maintenance Schedule
Cycle	3	MR No	0		Name	0				Date of Birth		00:00:00
Height (cm)
Weight (Kg)
BSA (m2)	0	6 Mercaptopurine		60	mg/m2	Methotrexate		20	mg/m2	IT MTX		As per age
Date		1900-06-16	1900-06-23	1900-06-30	1900-07-07	1900-07-14	1900-07-21	1900-07-28	1900-08-04	1900-08-11	1900-08-18	1900-08-25	1900-09-01
Week		1	2	3	4	5	6	7	8	9	10	11	12
Neutrophil Count
Platelet Count
Haemoglobin
6 Mercaptopurine	0
6 Mercaptopurine%		#DIV/0!	#DIV/0!	#DIV/0!	#DIV/0!	#DIV/0!	#DIV/0!	#DIV/0!	#DIV/0!	#DIV/0!	#DIV/0!	#DIV/0!	#DIV/0!
Oral Methotrexate	0
Methotrexate%		#DIV/0!	#DIV/0!	#DIV/0!	#DIV/0!	#DIV/0!	#DIV/0!	#DIV/0!	#DIV/0!	#DIV/0!	#DIV/0!	#DIV/0!	#DIV/0!
IT Methotrexate
Cotrimoxazole
Comments
Maintain Absolute neutrophill counts (ANC) between 0.75 x 109 /L and 1.5 x 109 /L and platelets (Plt) counts over 75 x 109 /L
If ANC > 0.5 x 109 /L but < 0.75 x 109 /l or Plt > 50 x 109 /L but less than 75 x 109 /L, decrease dose of 6 MP and Methotrexate to 50% of the last dose.
If ANC < 0.5 x 109 /L or Plt < 50 x 109 /L, stop drugs. Consider weekly count check and restart once ANC > 0.75 x 109 /L and Platelets > 0.75 x 109 /L
If counts have been low for 4 weeks without therapy, stop cotrimoxazole
IMPORTANT
6-Mercaptopurine to be taken in the evening in empty stomach (no food 1 hour before and after taking 6MP) and to avoid taking with milk or milk product
No Oral Methotrexate on the week of Intrathecal Methotrexate
Cotrimoxazole twice daily on two consecutive days every week till 6 weeks after end of treatment. Dose: BSA <0.75m2= 240mg; ≥0.75 - <1m2 = 360mg; ≥1m2= 480mg
Email Id: tmckids.maintenance@ttcrc.tmckolkata.org

## Sheet: Cycle4 (SDC 2)
TMC KIDS		ICiCLe-ALL-14 Maintenance Schedule
Cycle	4	MR No	0		Name	0				Date of Birth		00:00:00
Height (cm)
Weight (Kg)
BSA (m2)	0	6 Mercaptopurine		60	mg/m2	Methotrexate		20	mg/m2	IT MTX		As per age
Date		1900-09-08	1900-09-15	1900-09-22	1900-09-29	1900-10-06	1900-10-13	1900-10-20	1900-10-27	1900-11-03	1900-11-10	1900-11-17	1900-11-24
Week		1	2	3	4	5	6	7	8	9	10	11	12
Neutrophil Count
Platelet Count
Haemoglobin
6 Mercaptopurine	0
6 Mercaptopurine%		#DIV/0!	#DIV/0!	#DIV/0!	#DIV/0!	#DIV/0!	#DIV/0!	#DIV/0!	#DIV/0!	#DIV/0!	#DIV/0!	#DIV/0!	#DIV/0!
Oral Methotrexate	0
Methotrexate%		#DIV/0!	#DIV/0!	#DIV/0!	#DIV/0!	#DIV/0!	#DIV/0!	#DIV/0!	#DIV/0!	#DIV/0!	#DIV/0!	#DIV/0!	#DIV/0!
IT Methotrexate
Cotrimoxazole
Comments
Maintain Absolute neutrophill counts (ANC) between 0.75 x 109 /L and 1.5 x 109 /L and platelets (Plt) counts over 75 x 109 /L
If ANC > 0.5 x 109 /L but < 0.75 x 109 /l or Plt > 50 x 109 /L but less than 75 x 109 /L, decrease dose of 6 MP and Methotrexate to 50% of the last dose.
If ANC < 0.5 x 109 /L or Plt < 50 x 109 /L, stop drugs. Consider weekly count check and restart once ANC > 0.75 x 109 /L and Platelets > 0.75 x 109 /L
If counts have been low for 4 weeks without therapy, stop cotrimoxazole
IMPORTANT
6-Mercaptopurine to be taken in the evening in empty stomach (no food 1 hour before and after taking 6MP) and to avoid taking with milk or milk product
No Oral Methotrexate on the week of Intrathecal Methotrexate
Cotrimoxazole twice daily on two consecutive days every week till 6 weeks after end of treatment. Dose: BSA <0.75m2= 240mg; ≥0.75 - <1m2 = 360mg; ≥1m2= 480mg
Email Id: tmckids.maintenance@ttcrc.tmckolkata.org

## Sheet: Cycle5 (SDC 2)
TMC KIDS		ICiCLe-ALL-14 Maintenance Schedule
Cycle	5	MR No	0		Name	0				Date of Birth		00:00:00
Height (cm)
Weight (Kg)
BSA (m2)	0	6 Mercaptopurine		60	mg/m2	Methotrexate		20	mg/m2	IT MTX		As per age
Date		1900-12-01	1900-12-08	1900-12-15	1900-12-22	1900-12-29	1901-01-05	1901-01-12	1901-01-19	1901-01-26	1901-02-02	1901-02-09	1901-02-16
Week		1	2	3	4	5	6	7	8	9	10	11	12
Neutrophil Count
Platelet Count
Haemoglobin
6 Mercaptopurine	0
6 Mercaptopurine%		#DIV/0!	#DIV/0!	#DIV/0!	#DIV/0!	#DIV/0!	#DIV/0!	#DIV/0!	#DIV/0!	#DIV/0!	#DIV/0!	#DIV/0!	#DIV/0!
Oral Methotrexate	0
Methotrexate%		#DIV/0!	#DIV/0!	#DIV/0!	#DIV/0!	#DIV/0!	#DIV/0!	#DIV/0!	#DIV/0!	#DIV/0!	#DIV/0!	#DIV/0!	#DIV/0!
IT Methotrexate
Cotrimoxazole
Comments
Maintain Absolute neutrophill counts (ANC) between 0.75 x 109 /L and 1.5 x 109 /L and platelets (Plt) counts over 75 x 109 /L
If ANC > 0.5 x 109 /L but < 0.75 x 109 /l or Plt > 50 x 109 /L but less than 75 x 109 /L, decrease dose of 6 MP and Methotrexate to 50% of the last dose.
If ANC < 0.5 x 109 /L or Plt < 50 x 109 /L, stop drugs. Consider weekly count check and restart once ANC > 0.75 x 109 /L and Platelets > 0.75 x 109 /L
If counts have been low for 4 weeks without therapy, stop cotrimoxazole
IMPORTANT
6-Mercaptopurine to be taken in the evening in empty stomach (no food 1 hour before and after taking 6MP) and to avoid taking with milk or milk product
No Oral Methotrexate on the week of Intrathecal Methotrexate
Cotrimoxazole twice daily on two consecutive days every week till 6 weeks after end of treatment. Dose: BSA <0.75m2= 240mg; ≥0.75 - <1m2 = 360mg; ≥1m2= 480mg
Email Id: tmckids.maintenance@ttcrc.tmckolkata.org

## Sheet: Cycle6 (SDC 2)
TMC KIDS		ICiCLe-ALL-14 Maintenance Schedule
Cycle	6	MR No	0		Name	0				Date of Birth		00:00:00
Height (cm)
Weight (Kg)
BSA (m2)	0	6 Mercaptopurine		60	mg/m2	Methotrexate		20	mg/m2	IT MTX		As per age
Date		1901-02-23	1901-03-02	1901-03-09	1901-03-16	1901-03-23	1901-03-30	1901-04-06	1901-04-13	1901-04-20	1901-04-27	1901-05-04	1901-05-11
Week		1	2	3	4	5	6	7	8	9	10	11	12
Neutrophil Count
Platelet Count
Haemoglobin
6 Mercaptopurine	0
6 Mercaptopurine%		#DIV/0!	#DIV/0!	#DIV/0!	#DIV/0!	#DIV/0!	#DIV/0!	#DIV/0!	#DIV/0!	#DIV/0!	#DIV/0!	#DIV/0!	#DIV/0!
Oral Methotrexate	0
Methotrexate%		#DIV/0!	#DIV/0!	#DIV/0!	#DIV/0!	#DIV/0!	#DIV/0!	#DIV/0!	#DIV/0!	#DIV/0!	#DIV/0!	#DIV/0!	#DIV/0!
IT Methotrexate
Cotrimoxazole
Comments
Maintain Absolute neutrophill counts (ANC) between 0.75 x 109 /L and 1.5 x 109 /L and platelets (Plt) counts over 75 x 109 /L
If ANC > 0.5 x 109 /L but < 0.75 x 109 /l or Plt > 50 x 109 /L but less than 75 x 109 /L, decrease dose of 6 MP and Methotrexate to 50% of the last dose.
If ANC < 0.5 x 109 /L or Plt < 50 x 109 /L, stop drugs. Consider weekly count check and restart once ANC > 0.75 x 109 /L and Platelets > 0.75 x 109 /L
If counts have been low for 4 weeks without therapy, stop cotrimoxazole
IMPORTANT
6-Mercaptopurine to be taken in the evening in empty stomach (no food 1 hour before and after taking 6MP) and to avoid taking with milk or milk product
No Oral Methotrexate on the week of Intrathecal Methotrexate
Cotrimoxazole twice daily on two consecutive days every week till 6 weeks after end of treatment. Dose: BSA <0.75m2= 240mg; ≥0.75 - <1m2 = 360mg; ≥1m2= 480mg
Email Id: tmckids.maintenance@ttcrc.tmckolkata.org

## Sheet: Cycle7 (SDC 2)
TMC KIDS		ICiCLe-ALL-14 Maintenance Schedule
Cycle	7	MR No	0		Name	0				Date of Birth		00:00:00
Height (cm)
Weight (Kg)
BSA (m2)	0	6 Mercaptopurine		60	mg/m2	Methotrexate		20	mg/m2	IT MTX		As per age
Date		1901-05-18	1901-05-25	1901-06-01	1901-06-08	1901-06-15	1901-06-22	1901-06-29	1901-07-06	1901-07-13	1901-07-20	1901-07-27	1901-08-03
Week		1	2	3	4	5	6	7	8	9	10	11	12
Neutrophil Count
Platelet Count
Haemoglobin
6 Mercaptopurine	0
6 Mercaptopurine%		#DIV/0!	#DIV/0!	#DIV/0!	#DIV/0!	#DIV/0!	#DIV/0!	#DIV/0!	#DIV/0!	#DIV/0!	#DIV/0!	#DIV/0!	#DIV/0!
Oral Methotrexate	0
Methotrexate%		#DIV/0!	#DIV/0!	#DIV/0!	#DIV/0!	#DIV/0!	#DIV/0!	#DIV/0!	#DIV/0!	#DIV/0!	#DIV/0!	#DIV/0!	#DIV/0!
IT Methotrexate
Cotrimoxazole
Comments
Maintain Absolute neutrophill counts (ANC) between 0.75 x 109 /L and 1.5 x 109 /L and platelets (Plt) counts over 75 x 109 /L
If ANC > 0.5 x 109 /L but < 0.75 x 109 /l or Plt > 50 x 109 /L but less than 75 x 109 /L, decrease dose of 6 MP and Methotrexate to 50% of the last dose.
If ANC < 0.5 x 109 /L or Plt < 50 x 109 /L, stop drugs. Consider weekly count check and restart once ANC > 0.75 x 109 /L and Platelets > 0.75 x 109 /L
If counts have been low for 4 weeks without therapy, stop cotrimoxazole
IMPORTANT
6-Mercaptopurine to be taken in the evening in empty stomach (no food 1 hour before and after taking 6MP) and to avoid taking with milk or milk product
No Oral Methotrexate on the week of Intrathecal Methotrexate
Cotrimoxazole twice daily on two consecutive days every week till 6 weeks after end of treatment. Dose: BSA <0.75m2= 240mg; ≥0.75 - <1m2 = 360mg; ≥1m2= 480mg
Email Id: tmckids.maintenance@ttcrc.tmckolkata.org

## Sheet: Cycle8 (SDC 2)
TMCKids		ICiCLe-ALL-14 Maintenance Schedule
Cycle	8	MR No	0		Name	0				Date of Birth		00:00:00
Height (cm)
Weight (Kg)
BSA (m2)	0	6 Mercaptopurine		60	mg/m2	Methotrexate		20	mg/m2	IT MTX		As per age
Date		1901-08-10	1901-08-17	1901-08-24	1901-08-31	1901-09-07	1901-09-14	1901-09-21	1901-09-28	1901-10-05	1901-10-12	1901-10-19	1901-10-26
Week		1	2	3	4	5	6	7	8	9	10	11	12
Neutrophil Count
Platelet Count
Haemoglobin
6 Mercaptopurine	0
6 Mercaptopurine%		#DIV/0!	#DIV/0!	#DIV/0!	#DIV/0!	#DIV/0!	#DIV/0!	#DIV/0!	#DIV/0!	#DIV/0!	#DIV/0!	#DIV/0!	#DIV/0!
Oral Methotrexate	0
Methotrexate%		#DIV/0!	#DIV/0!	#DIV/0!	#DIV/0!	#DIV/0!	#DIV/0!	#DIV/0!	#DIV/0!	#DIV/0!	#DIV/0!	#DIV/0!	#DIV/0!
IT Methotrexate
Cotrimoxazole
Comments
Maintain Absolute neutrophill counts (ANC) between 0.75 x 109 /L and 1.5 x 109 /L and platelets (Plt) counts over 75 x 109 /L
If ANC > 0.5 x 109 /L but < 0.75 x 109 /l or Plt > 50 x 109 /L but less than 75 x 109 /L, decrease dose of 6 MP and Methotrexate to 50% of the last dose.
If ANC < 0.5 x 109 /L or Plt < 50 x 109 /L, stop drugs. Consider weekly count check and restart once ANC > 0.75 x 109 /L and Platelets > 0.75 x 109 /L
If counts have been low for 4 weeks without therapy, stop cotrimoxazole
IMPORTANT
6-Mercaptopurine to be taken in the evening in empty stomach (no food 1 hour before and after taking 6MP) and to avoid taking with milk or milk product
No Oral Methotrexate on the week of Intrathecal Methotrexate
Cotrimoxazole twice daily on two consecutive days every week till 6 weeks after end of treatment. Dose: BSA <0.75m2= 240mg; ≥0.75 - <1m2 = 360mg; ≥1m2= 480mg
Email Id: tmckids.maintenance@ttcrc.tmckolkata.org
