# Supplementary material for: Hybrid Email and Outpatient Clinics to Optimize Maintenance Therapy in Acute Lymphoblastic Leukemia
Source: J Pediatr Hematol Oncol. 2023 Dec 12;46(1):39–45. doi: 10.1097/MPH.0000000000002796 (PMC10756697; doi:10.1097/MPH.0000000000002796)
Supplement: Supplementary file 4 [file mph-46-039-s004.xlsx]

## Sheet: SDC 4
PATIENT 1
Patient BSA	0.78
Protocol Weekly 6MP	BSA*60*7	327.6	Rounding off = 325
Patient Raw data			Calculated variables
Week	ANC	Prescribed 6MP	Weight	Prescribed 6MP dose intensity	Weighted Observation ANC	Weighted Observation 6MP dose intensity
			Duration between current week and next week	` = (Prescribed 6MP/ Protocol Weekly 6MP)*100`	` = Weight*ANC`	` = Weight*Prescribed 6MP dose intensity`
1	1254	325	2	99.2063	2508	198.413
3	1452	325	2	99.2063	2904	198.413
5	456	0	1	0	456	0
6	345	0	1	0	345	0
7	1764	325	2	99.2063	3528	198.413
9	1634	325	2	99.2063	3268	198.413
11	2312	325	2	99.2063	4624	198.413
13	1423	325	4	99.2063	5692	396.825
17	1999	400	2	122.1	3998	244.2
19	1342	400	2	122.1	2684	244.2
21	1612	400	NA	NA	NA	NA
		wm6MP	` = SUM(Weighted observation 6MP dose intensity)/ SUM(Weight)`	93.8645
		wmANC	` = SUM(Weighted observation ANC)/ SUM(Weight)`	1500.35
PATIENT 2
Patient BSA	0.5
Protocol Weekly 6MP	BSA*60*7	210	Rounding off = 200
Patient Raw data			Calculated variables
Week	ANC	Prescribed 6MP	Weight	Prescribed 6MP dose intensity	Weighted Observation ANC	Weighted Observation 6MP dose intensity
			Duration between current week and next week	` = (Prescribed 6MP/ Protocol Weekly 6MP)*100`	` = Weight*ANC`	` = Weight*Prescribed 6MP dose intensity`
1	1654	200	2	95.2381	3308	190.476
3	1234	200	2	95.2381	2468	190.476
5	1765	200	2	95.2381	3530	190.476
7	2312	200	4	95.2381	9248	380.952
11	655	100	1	47.619	655	47.619
12	700	100	3	47.619	2100	142.857
15	1988	200	4	95.2381	7952	380.952
19	2110	200	2	95.2381	4220	190.476
21	1243	200	2	95.2381	2486	190.476
23	1234	250	2	119.048	2468	238.095
25	1877	250	NA	119.048	NA	NA
		wm6MP	` = SUM(Weighted observation 6MP dose intensity)/ SUM(Weight)`	89.2857
		wmANC	` = SUM(Weighted observation ANC)/ SUM(Weight)`	1601.46
